# Supplementary material for: Improving the Autofluorescence of Lophira alata Woody Cells via the Removal of Extractives
Source: Polymers (Basel). 2023 Aug 1;15(15):3269. doi: 10.3390/polym15153269 (PMC10422229; doi:10.3390/polym15153269)
Supplement: Supplementary file 1 [file polymers-15-03269-s001.zip]

Archive with 1 entries (1 files):
- polymers-2423476-supplementary.pdf
